# Supplementary material for: Uptake and Adherence to National Guidelines on Postpartum Haemorrhage in Italy: The MOVIE before–after Observational Study
Source: Int J Environ Res Public Health. 2023 Mar 28;20(7):5297. doi: 10.3390/ijerph20075297 (PMC10093811; doi:10.3390/ijerph20075297)
Supplement: Supplementary file 1 [file ijerph-20-05297-s001.zip]

Archive with 1 entries (1 files):
- ijerph-2255845-supplementary.pdf
